# Supplementary material for: Exploring the Potential of Sulfur Moieties in Compounds Inhibiting Steroidogenesis
Source: Biomolecules. 2023 Sep 5;13(9):1349. doi: 10.3390/biom13091349 (PMC10526780; doi:10.3390/biom13091349)
Supplement: Supplementary file 1 [file biomolecules-13-01349-s001.zip]

Archive with 1 entries (1 files):
- biomolecules-2562164-supplementary.pdf
